# Supplementary material for: Vav-iCre-Mediated Deletion of TFAM Is Not Recoverable and Is Consistent with Embryonic Lethality
Source: Genes (Basel). 2026 Feb 25;17(3):255. doi: 10.3390/genes17030255 (PMC13025505; doi:10.3390/genes17030255)
Supplement: Supplementary file 1 [file genes-17-00255-s001.zip]

Archive with 1 entries (1 files):
- genes-4092091-supplementary.pdf
